# Supplementary material for: Strategic Design and Synthesis of Ferrocene Linked Porous Organic Frameworks toward Tunable CO2 Capture and Energy Storage
Source: Int J Mol Sci. 2023 Aug 2;24(15):12371. doi: 10.3390/ijms241512371 (PMC10419241; doi:10.3390/ijms241512371)
Supplement: Supplementary file 1 [file ijms-24-12371-s001.zip]

Archive with 1 entries (1 files):
- ijms-2494564-supplementary.pdf
